# Supplementary material for: Developing new tomato lines in Indigo Rose genetic background with differential anthocyanin and carotenoid production in fruits
Source: Front Plant Sci. 2026 Jul 13;17:1877977. doi: 10.3389/fpls.2026.1877977 (PMC13403201; doi:10.3389/fpls.2026.1877977)
Supplement: Supplementary file 2 [file Table1.xlsx]

## Sheet: Sheet1
Table S1. Untargeted analysis of anthocyanins performed by LC-MS/MS. Numbers indicate peak area. Color scale corresponds to Figure 8A, whereby warmer colors correspond to larger peak areas, indicating higher anthocyanin abundance.
	Peel										Flesh
	IR		RR		PR		YR		YP		IR		RR		PR		YR		YP
	Stage 3	Stage 4	Stage 3	Stage 4	Stage 3	Stage 4	Stage 3	Stage 4	Stage 3	Stage 4	Stage 3	Stage 4	Stage 3	Stage 4	Stage 3	Stage 4	Stage 3	Stage 4	Stage 3	Stage 4
Delphinidin 3-galactoside	36674.7	53620	28502.3	14489.7	43585	11863.7	36690.3	49671.3	63989	47082.3	0	0	0	1408.67	0	0	2054.67	0	0	1768
Delphinidin 3-glucoside	58908	102895	37808.3	12455.3	15732	7106.67	10429.3	38401	47739.3	91358.7	0	0	0	0	0	0	1412.67	0	0	1215.67
Petunidin-3-(cis-p-coumaroyl)-rutinoside-5-glucoside	19933588	2.45374e+07	138024	330528	348357	462594	139106	546713	1.26349e+07	2.82026e+07	60564.7	83927.3	6962	8386.33	9332.33	3790	9439.33	3614.33	57153.7	135945
Petunidin-3-(trans-p-coumaroyl)-rutinoside-5-glucoside	1.77772e+07	20742752	241750	340780	357419	458137	132735	287318	11574942	26462939	62089.7	97033.3	12059	7909	10122.7	3813.33	8912	2279	49189.3	121854
Petunidin-3-O-(6''-O-(4'''-O-E-coum)-alpha-rhamnopyranosyl-beta-glucopyranosyl)-5-O-beta-glucopyranoside	1356977	2.84855e+06	21576	155251	48424.7	46943.7	24616.7	144162	1.27159e+06	5.06324e+06	8349	9458.67	1112.67	1365.33	1540.67	1221.67	1044.67	0	3851	11795.7
Peonidin 3-O-[6-O-(4-O-(E)-p-coumaroyl-O-alpha-rhamnopyranosyl)-beta-glucopyranoside]-5-O-beta-glucopyranoside	162471	369838	0	568.667	0	1501.33	0	0	147308	236703	0	0	0	0	0	0	0	0	0	0
Malvin	16630.3	159698	0	0	0	1887.33	0	0	12045.3	26636	0	0	0	0	0	1384.67	0	0	1365	0
Petanin (Isomer 1)	398333	1.94921e+06	17079.3	45056.7	41173.3	40248.7	13244.7	48473.7	262232	1.08014e+06	10380.3	20639.7	2065.67	2721	1452.67	0	1788.33	3406.33	6194.67	17600.7
Petanin (Isomer 2)	793197	1145311	15267.3	91262.3	94653.7	82168	63816.3	74884.7	563926	1.31311e+06	21078	23498	19874.3	0	3080.67	1598.67	1990.67	1422	13396.3	23958.3
Anthocyanidin base+3O, O-MalonylHex	123235	252275	24823.7	176142	2423	1138	4397.67	63048.7	55659.7	315306	3097	3236.67	1201.33	1998.33	1900	0	0	0	0	1904.33
